# Supplementary material for: Taking Placebos as Needed to Reduce Appetite: A Randomized Controlled Trial with Ecological Momentary Assessment
Source: Behav Sci (Basel). 2023 Feb 27;13(3):207. doi: 10.3390/bs13030207 (PMC10045637; doi:10.3390/bs13030207)
Supplement: Supplementary file 1 [file behavsci-13-00207-s001.zip]

Archive with 1 entries (1 files):
- behavsci-2173722-supplementary.pdf
